# Supplementary material for: Characterization of known protein complexes using k-connectivity and other topological measures
Source: F1000Res. 2015 Oct 9;2:172. Originally published 2013 Aug 13. [Version 2] doi: 10.12688/f1000research.2-172.v2 (PMC4743144; doi:10.12688/f1000research.2-172.v2)
Supplement: Full results of MIPS protein complex topological survey — Full results from our survey of MIPS database complexes including all of the statistics. There is a separate excel sheet for results for the full graph (Normal), the haircut subgraph (Haircut), and the most highly connected subgraph (Max Connect). The final sheet (No Interaction) contains a list of all complexes where there were no interactions between any of the component proteins in the Y2H data. In each spreadsheet, complexes that induced a connected subgraph and complexes that did not induce a connected subgraph are listed separately. Further instructions for how to interpret these tables are in the README spreadsheet. [file f1000research-2-7362-s0000.tgz]

Archive with 8 entries (8 files):
- 1098088
- 1098089
- 1098090
- 1098091
- 1098092
- 1098093
- 1098094
- 1098095
