# Supplementary material for: Characterization of known protein complexes using k-connectivity and other topological measures
Source: F1000Res. 2015 Oct 9;2:172. Originally published 2013 Aug 13. [Version 2] doi: 10.12688/f1000research.2-172.v2 (PMC4743144; doi:10.12688/f1000research.2-172.v2)
Supplement: Full results of MIPS protein complex topological survey — Full results from our survey of MIPS database complexes including all of the statistics. There is a separate excel sheet for results for the full graph (Normal), the haircut subgraph (Haircut), and the most highly connected subgraph (Max Connect). The final sheet (No Interaction) contains a list of all complexes where there were no interactions between any of the component proteins in the Y2H data. In each spreadsheet, complexes that induced a connected subgraph and complexes that did not induce a connected subgraph are listed separately. Further instructions for how to interpret these tables are in the README spreadsheet. [file f1000research-2-7362-s0000.tgz › 1098088]

Complex	Proteins	n	m	Edge Density	Max Degree	Min Degree	Mean Degree	Degree Deviation	Clustering Coefficient	Average MCC	MCC Deviation	Max Between	Min Between	Ave Between	Between Deviation	Edge Connectivity	Vertex Connectivity
'110'	4	3	3	1	2	2	2	0	1	1	0	0	0	0	0	2	2
'140.30.30.30'	3	3	3	1	2	2	2	0	1	1	0	0	0	0	0	2	2
'270.20.10'	3	3	3	1	2	2	2	0	1	1	0	0	0	0	0	2	2
'270.20.30'	9	9	26	0.722222222	7	2	5.777777778	1.617802198	0.816176471	0.899537037	0.190048975	3.771428571	0	1.222222222	1.17142427	2	2
'270.20.40'	4	4	6	1	3	3	3	0	1	1	0	0	0	0	0	3	3
'300'	3	3	3	1	2	2	2	0	1	1	0	0	0	0	0	2	2
'410.10'	6	5	8	0.8	4	2	3.2	0.748331477	0.789473684	1	0	1	0	0.4	0.489897949	2	2
'410.20'	8	7	14	0.666666667	5	2	4	1.309307341	0.75	0.904761905	0.224618598	2	0	1.142857143	0.989743319	2	2
'440.10.10'	5	4	5	0.833333333	3	2	2.5	0.5	0.75	1	0	0.5	0	0.25	0.25	2	2
'440.12.20'	9	7	13	0.619047619	6	2	3.714285714	1.27775313	0.585365854	0.857142857	0.207566616	4.166666667	0	1.142857143	1.443179282	2	2
'440.12.30'	3	3	3	1	2	2	2	0	1	1	0	0	0	0	0	2	2
'440.14.10'	10	8	15	0.535714286	7	2	3.75	1.639359631	0.519230769	0.851190476	0.21975494	7.666666667	0	1.625	2.468903828	2	2
'470.10'	6	6	9	0.6	5	2	3	1.154700538	0.545454545	0.9	0.2	4	0	1	1.443375673	2	2
'470.20'	5	5	8	0.8	4	3	3.2	0.4	0.666666667	0.8	0.244948974	0.666666667	0.333333333	0.4	0.133333333	3	3
'480.10.05'	3	3	3	1	2	2	2	0	1	1	0	0	0	0	0	2	2
'510.180.20'	5	3	3	1	2	2	2	0	1	1	0	0	0	0	0	2	2
'510.190.40'	5	4	4	0.666666667	2	2	2	0	0	0.333333333	0.471404521	0.5	0.5	0.5	0	2	2
'510.190.120'	4	4	5	0.833333333	3	2	2.5	0.5	0.75	1	0	0.5	0	0.25	0.25	2	2
'510.190.160.10'	3	3	3	1	2	2	2	0	1	1	0	0	0	0	0	2	2
'520.10.20'	4	3	3	1	2	2	2	0	1	1	0	0	0	0	0	2	2
'520.20'	9	9	19	0.527777778	8	2	4.222222222	1.749779528	0.44	0.777777778	0.283278862	8.783333333	0	1.888888889	2.701736981	2	2
