# Supplementary material for: Characterization of known protein complexes using k-connectivity and other topological measures
Source: F1000Res. 2015 Oct 9;2:172. Originally published 2013 Aug 13. [Version 2] doi: 10.12688/f1000research.2-172.v2 (PMC4743144; doi:10.12688/f1000research.2-172.v2)
Supplement: Full results of MIPS protein complex topological survey — Full results from our survey of MIPS database complexes including all of the statistics. There is a separate excel sheet for results for the full graph (Normal), the haircut subgraph (Haircut), and the most highly connected subgraph (Max Connect). The final sheet (No Interaction) contains a list of all complexes where there were no interactions between any of the component proteins in the Y2H data. In each spreadsheet, complexes that induced a connected subgraph and complexes that did not induce a connected subgraph are listed separately. Further instructions for how to interpret these tables are in the README spreadsheet. [file f1000research-2-7362-s0000.tgz › 1098089]

Complex	Proteins	n	m	Edge Density	Max Degree	Min Degree	Mean Degree	Degree Deviation	Clustering Coefficient	Average MCC	MCC Deviation	Max Between	Min Between	Ave Between	Between Deviation	Edge Connectivity	Vertex Connectivity
'60'	11	5	6	0.6	3	2	2.4	0.489897949	0.333333333	0.55	0.415331193	1.5	0	0.8	0.6	2	2
'140.10.20'	7	5	7	0.7	4	2	2.8	0.748331477	0.642857143	0.9	0.2	2	0	0.6	0.734846923	2	2
'140.20.20'	25	7	11	0.523809524	6	2	3.142857143	1.355261854	0.5	0.817460317	0.235167181	7.5	0	1.428571429	2.527400859	2	2
'140.30.20'	14	3	3	1	2	2	2	0	1	1	0	0	0	0	0	2	2
'260.20.40'	8	7	12	0.571428571	5	2	3.428571429	1.049781318	0.636363636	0.642857143	0.371916651	4.333333333	0	1.428571429	1.53751279	2	2
'260.30.20'	11	3	3	1	2	2	2	0	1	1	0	0	0	0	0	2	2
'260.60'	10	6	13	0.866666667	5	3	4.333333333	0.745355993	0.866666667	1	0	0.666666667	0	0.333333333	0.333333333	3	3
'360.10.10'	15	4	4	0.666666667	2	2	2	0	0	0.333333333	0.471404521	0.5	0.5	0.5	0	2	2
'360.10.20'	18	8	12	0.428571429	4	2	3	0.707106781	0.692307692	0.511904762	0.447498717	12.5	0	3.125	5.272274177	1	1
'410.30'	16	8	11	0.392857143	4	2	2.75	0.829156198	0.818181818	0.464285714	0.498722859	1	0	0.25	0.433012702	0	0
'410.35'	20	11	14	0.254545455	4	2	2.545454545	0.78202957	0.84	0.290909091	0.454181673	1	0	0.181818182	0.385694608	0	0
'440.30.10'	37	6	7	0.466666667	4	2	2.333333333	0.745355993	0.272727273	0.466666667	0.426874949	6.5	0	1.666666667	2.248456261	2	1
'445.10'	5	3	3	1	2	2	2	0	1	1	0	0	0	0	0	2	2
'445.30'	4	3	3	1	2	2	2	0	1	1	0	0	0	0	0	2	2
'480.10'	13	8	9	0.321428571	3	2	2.25	0.433012702	0.25	0.25	0.313391585	5.5	0	3.75	1.658312395	2	2
'480.20'	14	4	5	0.833333333	3	2	2.5	0.5	0.75	1	0	0.5	0	0.25	0.25	2	2
'500.10.40'	7	3	3	1	2	2	2	0	1	1	0	0	0	0	0	2	2
'500.50'	13	3	3	1	2	2	2	0	1	1	0	0	0	0	0	2	2
'510.10'	14	3	3	1	2	2	2	0	1	1	0	0	0	0	0	2	2
'510.40.20'	21	10	17	0.377777778	6	2	3.4	1.280624847	0.367346939	0.457407407	0.331765862	10	0	3.2	3.634556369	2	2
'510.100'	9	3	3	1	2	2	2	0	1	1	0	0	0	0	0	2	2
'510.160'	4	3	3	1	2	2	2	0	1	1	0	0	0	0	0	2	2
'510.180.10.30'	9	3	3	1	2	2	2	0	1	1	0	0	0	0	0	2	2
'510.190.50'	10	3	3	1	2	2	2	0	1	1	0	0	0	0	0	2	2
'510.190.110'	13	10	17	0.377777778	6	2	3.4	1.428285686	0.411764706	0.482592593	0.37267726	19.66666667	0	4	5.526702855	2	1
