# Supplementary material for: Characterization of known protein complexes using k-connectivity and other topological measures
Source: F1000Res. 2015 Oct 9;2:172. Originally published 2013 Aug 13. [Version 2] doi: 10.12688/f1000research.2-172.v2 (PMC4743144; doi:10.12688/f1000research.2-172.v2)
Supplement: Full results of MIPS protein complex topological survey — Full results from our survey of MIPS database complexes including all of the statistics. There is a separate excel sheet for results for the full graph (Normal), the haircut subgraph (Haircut), and the most highly connected subgraph (Max Connect). The final sheet (No Interaction) contains a list of all complexes where there were no interactions between any of the component proteins in the Y2H data. In each spreadsheet, complexes that induced a connected subgraph and complexes that did not induce a connected subgraph are listed separately. Further instructions for how to interpret these tables are in the README spreadsheet. [file f1000research-2-7362-s0000.tgz › 1098091]

Complex	Proteins	n	m	Edge Density	Max Degree	Min Degree	Mean Degree	Degree Deviation	Clustering Coefficient	Average MCC	MCC Deviation	Max Between	Min Between	Ave Between	Between Deviation	Edge Connectivity	Vertex Connectivity
'60'	11	5	6	0.6	3	2	2.4	0.489897949	0.333333333	0.55	0.415331193	1.5	0	0.8	0.6	2	2
'100'	3	2	1	1	1	1	1	0	N/A	N/A	N/A	0	0	0	0	1	1
120.20'	4	2	1	1	1	1	1	0	N/A	N/A	N/A	0	0	0	0	1	1
'133.10'	10	5	4	0.4	4	1	1.6	1.2	0	1	0	6	0	1.2	2.4	1	1
'133.40'	4	2	1	1	1	1	1	0	N/A	N/A	N/A	0	0	0	0	1	1
'133.50'	3	2	1	1	1	1	1	0	N/A	N/A	N/A	0	0	0	0	1	1
'140.10.20'	7	5	7	0.7	4	2	2.8	0.748331477	0.642857143	0.9	0.2	2	0	0.6	0.734846923	2	2
'140.20.20'	25	7	11	0.523809524	6	2	3.142857143	1.355261854	0.5	0.817460317	0.235167181	7.5	0	1.428571429	2.527400859	2	2
'140.20.30'	7	2	1	1	1	1	1	0	N/A	N/A	N/A	0	0	0	0	1	1
'140.30.10'	4	2	1	1	1	1	1	0	N/A	N/A	N/A	0	0	0	0	1	1
'140.30.20'	14	3	3	1	2	2	2	0	1	1	0	0	0	0	0	2	2
'140.30.30.10'	8	2	1	1	1	1	1	0	N/A	N/A	N/A	0	0	0	0	1	1
'160'	7	4	3	0.5	2	1	1.5	0.5	0	0.5	0.5	2	0	1	1	1	1
'177'	5	2	1	1	1	1	1	0	N/A	N/A	N/A	0	0	0	0	1	1
'220'	15	4	3	0.5	3	1	1.5	0.866025404	0	1	0	3	0	0.75	1.299038106	1	1
'230.20.10'	6	3	2	0.666666667	2	1	1.333333333	0.471404521	0	1	0	1	0	0.333333333	0.471404521	1	1
'230.20.20'	16	5	4	0.4	3	1	1.6	0.8	0	0.571428571	0.494871659	5	0	1.6	2.059126028	1	1
'260.20.30'	4	2	1	1	1	1	1	0	N/A	N/A	N/A	0	0	0	0	1	1
'260.20.40'	8	5	9	0.9	4	3	3.6	0.489897949	0.875	1	0	0.333333333	0	0.2	0.163299316	3	3
'260.30.10'	8	2	1	1	1	1	1	0	N/A	N/A	N/A	0	0	0	0	1	1
'260.30.20'	11	3	3	1	2	2	2	0	1	1	0	0	0	0	0	2	2
'260.50.10'	8	2	1	1	1	1	1	0	N/A	N/A	N/A	0	0	0	0	1	1
'260.60'	10	5	10	1	4	4	4	0	1	1	0	0	0	0	0	4	4
'260.80'	4	2	1	1	1	1	1	0	N/A	N/A	N/A	0	0	0	0	1	1
'260.90'	6	2	1	1	1	1	1	0	N/A	N/A	N/A	0	0	0	0	1	1
'270.10.10'	4	3	2	0.666666667	2	1	1.333333333	0.471404521	0	1	0	1	0	0.333333333	0.471404521	1	1
'290.10'	9	4	3	0.5	2	1	1.5	0.5	0	0.5	0.5	2	0	1	1	1	1
'310'	13	3	2	0.666666667	2	1	1.333333333	0.471404521	0	1	0	1	0	0.333333333	0.471404521	1	1
'310.10'	4	3	2	0.666666667	2	1	1.333333333	0.471404521	0	1	0	1	0	0.333333333	0.471404521	1	1
'310.40'	6	2	1	1	1	1	1	0	N/A	N/A	N/A	0	0	0	0	1	1
'360.10.10'	15	4	4	0.666666667	2	2	2	0	0	0.333333333	0.471404521	0.5	0.5	0.5	0	2	2
'360.10.20'	18	4	6	1	3	3	3	0	1	1	0	0	0	0	0	3	3
'400'	10	4	3	0.5	2	1	1.5	0.5	0	0.5	0.5	2	0	1	1	1	1
'410.30'	16	4	6	1	3	3	3	0	1	1	0	0	0	0	0	3	3
'410.35'	20	4	6	1	3	3	3	0	1	1	0	0	0	0	0	3	3
'410.40.30'	5	2	1	1	1	1	1	0	N/A	N/A	N/A	0	0	0	0	1	1
'420.30'	10	2	1	1	1	1	1	0	N/A	N/A	N/A	0	0	0	0	1	1
'440.12.10'	7	6	5	0.333333333	2	1	1.666666667	0.471404521	0	0.230769231	0.372898451	6	0	3.333333333	2.494438258	1	1
'440.30.10'	37	4	4	0.666666667	2	2	2	0	0	0.333333333	0.471404521	0.5	0.5	0.5	0	2	2
'440.30.10.10'	3	2	1	1	1	1	1	0	N/A	N/A	N/A	0	0	0	0	1	1
'440.30.20'	24	4	3	0.5	2	1	1.5	0.5	0	0.5	0.5	2	0	1	1	1	1
'440.30.30'	11	2	1	1	1	1	1	0	N/A	N/A	N/A	0	0	0	0	1	1
'440.40'	13	2	1	1	1	1	1	0	N/A	N/A	N/A	0	0	0	0	1	1
'445.10'	5	3	3	1	2	2	2	0	1	1	0	0	0	0	0	2	2
'445.20'	4	3	2	0.666666667	2	1	1.333333333	0.471404521	0	1	0	1	0	0.333333333	0.471404521	1	1
'445.30'	4	3	3	1	2	2	2	0	1	1	0	0	0	0	0	2	2
'475.05'	6	2	1	1	1	1	1	0	N/A	N/A	N/A	0	0	0	0	1	1
'480.10'	13	8	9	0.321428571	3	2	2.25	0.433012702	0.25	0.25	0.313391585	5.5	0	3.75	1.658312395	2	2
'480.20'	14	4	5	0.833333333	3	2	2.5	0.5	0.75	1	0	0.5	0	0.25	0.25	2	2
'490'	5	3	2	0.666666667	2	1	1.333333333	0.471404521	0	1	0	1	0	0.333333333	0.471404521	1	1
'500.10.30'	5	3	2	0.666666667	2	1	1.333333333	0.471404521	0	1	0	1	0	0.333333333	0.471404521	1	1
'500.10.40'	7	3	3	1	2	2	2	0	1	1	0	0	0	0	0	2	2
'500.20.10'	6	2	1	1	1	1	1	0	N/A	N/A	N/A	0	0	0	0	1	1
'500.40.10'	81	3	2	0.666666667	2	1	1.333333333	0.471404521	0	1	0	1	0	0.333333333	0.471404521	1	1
'500.50'	13	3	3	1	2	2	2	0	1	1	0	0	0	0	0	2	2
'510.10'	14	3	3	1	2	2	2	0	1	1	0	0	0	0	0	2	2
'510.30'	3	2	1	1	1	1	1	0	N/A	N/A	N/A	0	0	0	0	1	1
'510.40.10'	13	6	5	0.333333333	4	1	1.666666667	1.105541597	0	0.636363636	0.481045693	9	0	2.166666667	3.387066905	1	1
'510.40.20'	21	4	6	1	3	3	3	0	1	1	0	0	0	0	0	3	3
'510.90'	3	2	1	1	1	1	1	0	N/A	N/A	N/A	0	0	0	0	1	1
'510.100'	9	3	3	1	2	2	2	0	1	1	0	0	0	0	0	2	2
'510.110'	3	2	1	1	1	1	1	0	N/A	N/A	N/A	0	0	0	0	1	1
'510.120'	13	3	2	0.666666667	2	1	1.333333333	0.471404521	0	1	0	1	0	0.333333333	0.471404521	1	1
'510.140'	3	2	1	1	1	1	1	0	N/A	N/A	N/A	0	0	0	0	1	1
'510.150'	5	3	2	0.666666667	2	1	1.333333333	0.471404521	0	1	0	1	0	0.333333333	0.471404521	1	1
'510.160'	4	3	3	1	2	2	2	0	1	1	0	0	0	0	0	2	2
'510.180.10.10'	3	2	1	1	1	1	1	0	N/A	N/A	N/A	0	0	0	0	1	1
'510.180.10.30'	9	3	3	1	2	2	2	0	1	1	0	0	0	0	0	2	2
'510.190.10.10'	6	3	2	0.666666667	2	1	1.333333333	0.471404521	0	1	0	1	0	0.333333333	0.471404521	1	1
'510.190.10.20.10'	16	5	4	0.4	3	1	1.6	0.8	0	0.571428571	0.494871659	5	0	1.6	2.059126028	1	1
'510.190.50'	10	3	3	1	2	2	2	0	1	1	0	0	0	0	0	2	2
'510.190.110'	13	6	11	0.733333333	4	3	3.666666667	0.471404521	0.6	0.733333333	0.2	1.166666667	0.25	0.666666667	0.37883838	3	3
'510.190.150'	4	3	2	0.666666667	2	1	1.333333333	0.471404521	0	1	0	1	0	0.333333333	0.471404521	1	1
