# Supplementary material for: Characterization of known protein complexes using k-connectivity and other topological measures
Source: F1000Res. 2015 Oct 9;2:172. Originally published 2013 Aug 13. [Version 2] doi: 10.12688/f1000research.2-172.v2 (PMC4743144; doi:10.12688/f1000research.2-172.v2)
Supplement: Full results of MIPS protein complex topological survey — Full results from our survey of MIPS database complexes including all of the statistics. There is a separate excel sheet for results for the full graph (Normal), the haircut subgraph (Haircut), and the most highly connected subgraph (Max Connect). The final sheet (No Interaction) contains a list of all complexes where there were no interactions between any of the component proteins in the Y2H data. In each spreadsheet, complexes that induced a connected subgraph and complexes that did not induce a connected subgraph are listed separately. Further instructions for how to interpret these tables are in the README spreadsheet. [file f1000research-2-7362-s0000.tgz › 1098092]

Complex	Proteins	n
20	3	3
120.1	4	3
130	8	4
140.30.30.20	3	2
180.3	3	1
190.1	3	1
200	4	1
210	4	3
240.2	3	3
260.20.20	4	2
260.30.30.10	3	1
260.50.20	8	6
270.1	3	3
290.20.10	5	1
320	8	5
330	3	1
360.1	3	3
390	5	3
410.40.20	3	3
410.40.60	4	3
410.5	4	1
420.2	4	1
420.4	11	1
420.5	18	6
420.6	14	0
430	4	3
440.10.20	4	3
440.10.30	3	2
440.2	4	1
440.3	3	3
475.1	3	3
500.10.20	3	2
500.10.80	3	3
500.10.110	3	3
500.40.20	57	14
500.6	4	1
500.60.10	44	5
500.60.20	31	9
