# Supplementary material for: Characterization of known protein complexes using k-connectivity and other topological measures
Source: F1000Res. 2015 Oct 9;2:172. Originally published 2013 Aug 13. [Version 2] doi: 10.12688/f1000research.2-172.v2 (PMC4743144; doi:10.12688/f1000research.2-172.v2)
Supplement: Full results of MIPS protein complex topological survey — Full results from our survey of MIPS database complexes including all of the statistics. There is a separate excel sheet for results for the full graph (Normal), the haircut subgraph (Haircut), and the most highly connected subgraph (Max Connect). The final sheet (No Interaction) contains a list of all complexes where there were no interactions between any of the component proteins in the Y2H data. In each spreadsheet, complexes that induced a connected subgraph and complexes that did not induce a connected subgraph are listed separately. Further instructions for how to interpret these tables are in the README spreadsheet. [file f1000research-2-7362-s0000.tgz › 1098094]

Complex	Proteins	n	m	Edge Density	Max Degree	Min Degree	Mean Degree	Degree Deviation	Clustering Coefficient	Average MCC	MCC Deviation	Max Between	Min Between	Ave Between	Between Deviation	Edge Connectivity	Vertex Connectivity	# Of Pieces
'60'	11	11	11	0.2	4	0	2	1.206045378	0.157894737	0.301587302	0.39714273	21.5	0	5.636363636	7.693240566	0	0	2
'100'	3	3	1	0.333333333	1	0	0.666666667	0.471404521	N\A	N/A	N/A	0	0	0	0	0	0	2
120.20'	4	4	1	0.166666667	1	0	0.5	0.5	N\A	N/A	N/A	0	0	0	0	0	0	3
'133.10'	10	9	4	0.111111111	4	0	0.888888889	1.19670329	0	1	0	6	0	0.666666667	1.885618083	0	0	5
'133.40'	4	4	1	0.166666667	1	0	0.5	0.5	N\A	N/A	N/A	0	0	0	0	0	0	3
'133.50'	3	3	1	0.333333333	1	0	0.666666667	0.471404521	N\A	N/A	N/A	0	0	0	0	0	0	2
'140.10.20'	7	7	8	0.380952381	5	0	2.285714286	1.484614978	0.5	0.928571429	0.174963553	6	0	1	2.052872552	0	0	2
'140.20.20'	25	22	17	0.073593074	6	0	1.545454545	1.802202509	0.333333333	0.337209302	0.43000116	27	0	3.772727273	7.537372451	0	0	10
'140.20.30'	7	7	2	0.095238095	1	0	0.571428571	0.494871659	N\A	0	0	0	0	0	0	0	0	5
'140.30.10'	4	4	1	0.166666667	1	0	0.5	0.5	N\A	N/A	N/A	0	0	0	0	0	0	3
'140.30.20'	14	13	5	0.064102564	2	0	0.769230769	0.799408065	1	0.157894737	0.364642275	0	0	0	0	0	0	9
'140.30.30.10'	8	8	1	0.035714286	1	0	0.25	0.433012702	N\A	N/A	N/A	0	0	0	0	0	0	7
'160'	7	7	3	0.142857143	2	0	0.857142857	0.832993128	0	0.5	0.5	2	0	0.571428571	0.903507903	0	0	4
'177'	5	3	1	0.333333333	1	0	0.666666667	0.471404521	N\A	N/A	N/A	0	0	0	0	0	0	2
'220'	15	12	5	0.075757576	3	0	0.833333333	0.799305254	0	0.130434783	0.336781161	3	0	0.25	0.829156198	0	0	7
'230.20.10'	6	5	2	0.2	2	0	0.8	0.748331477	0	1	0	1	0	0.2	0.4	0	0	3
'230.20.20'	16	15	8	0.076190476	3	0	1.066666667	0.853749898	0	0.12244898	0.327803641	5	0	0.8	1.469693846	0	0	7
'260.20.30'	4	3	1	0.333333333	1	0	0.666666667	0.471404521	N\A	N/A	N/A	0	0	0	0	0	0	2
'260.20.40'	8	8	12	0.428571429	5	0	3	1.5	0.636363636	0.642857143	0.371916651	4.333333333	0	1.25	1.513825177	0	0	2
'260.30.10'	8	5	1	0.1	1	0	0.4	0.489897949	N\A	N/A	N/A	0	0	0	0	0	0	4
'260.30.20'	11	9	7	0.194444444	3	0	1.555555556	0.831479419	0.428571429	0.24	0.402988834	4	0	0.888888889	1.448711646	0	0	3
'260.50.10'	8	7	1	0.047619048	1	0	0.285714286	0.451753951	N\A	N/A	N/A	0	0	0	0	0	0	6
'260.60'	10	10	15	0.333333333	5	0	3	1.788854382	0.847826087	0.470588235	0.499134198	1	0	0.3	0.37859389	0	0	3
'260.80'	4	3	1	0.333333333	1	0	0.666666667	0.471404521	N\A	N/A	N/A	0	0	0	0	0	0	2
'260.90'	6	5	1	0.1	1	0	0.4	0.489897949	N\A	N/A	N/A	0	0	0	0	0	0	4
'270.10.10'	4	4	2	0.333333333	2	0	1	0.707106781	0	1	0	1	0	0.25	0.433012702	0	0	2
'290.10'	9	6	3	0.2	2	0	1	0.816496581	0	0.5	0.5	2	0	0.666666667	0.942809042	0	0	3
'310'	13	12	2	0.03030303	2	0	0.333333333	0.623609564	0	1	0	1	0	0.083333333	0.276385399	0	0	10
'310.10'	4	4	2	0.333333333	2	0	1	0.707106781	0	1	0	1	0	0.25	0.433012702	0	0	2
'310.40'	6	5	1	0.1	1	0	0.4	0.489897949	N\A	N/A	N/A	0	0	0	0	0	0	4
'360.10.10'	15	15	13	0.123809524	4	0	1.733333333	1.06249183	0	0.150900901	0.307768437	45.5	0	12.8	13.55703999	0	0	3
'360.10.20'	18	16	18	0.15	5	0	2.25	1.5612495	0.428571429	0.312260536	0.424771442	47	0	10.1875	15.37233209	0	0	3
'400'	10	10	3	0.066666667	2	0	0.6	0.8	0	0.5	0.5	2	0	0.4	0.8	0	0	7
'410.30'	16	15	16	0.152380952	4	0	2.133333333	1.146976702	0.642857143	0.179924242	0.358184951	6	0	1.6	2.215099697	0	0	4
'410.35'	20	18	18	0.117647059	4	0	2	1.201850425	0.677419355	0.175287356	0.369350696	4	0	0.666666667	1.154700538	0	0	6
'410.40.30'	5	3	1	0.333333333	1	0	0.666666667	0.471404521	N\A	N/A	N/A	0	0	0	0	0	0	2
'420.30'	10	6	1	0.066666667	1	0	0.333333333	0.471404521	N\A	N/A	N/A	0	0	0	0	0	0	5
'440.12.10'	7	7	5	0.238095238	2	0	1.428571429	0.728431359	0	0.230769231	0.372898451	6	0	2.857142857	2.587252897	0	0	2
'440.30.10'	37	29	16	0.039408867	5	0	1.103448276	1.322088932	0.111111111	0.147932817	0.324700934	46.5	0	4.413793103	10.70535554	0	0	15
'440.30.10.10'	3	3	1	0.333333333	1	0	0.666666667	0.471404521	N\A	N/A	N/A	0	0	0	0	0	0	2
'440.30.20'	24	18	4	0.026143791	2	0	0.444444444	0.684934889	0	0.166666667	0.372677996	2	0	0.222222222	0.628539361	0	0	14
'440.30.30'	11	7	2	0.095238095	1	0	0.571428571	0.494871659	N\A	0	0	0	0	0	0	0	0	5
'440.40'	13	7	1	0.047619048	1	0	0.285714286	0.451753951	N\A	N/A	N/A	0	0	0	0	0	0	6
'445.10'	5	5	4	0.4	3	0	1.6	1.019803903	0.6	1	0	2	0	0.4	0.8	0	0	2
'445.20'	4	4	2	0.333333333	2	0	1	0.707106781	0	1	0	1	0	0.25	0.433012702	0	0	2
'445.30'	4	4	3	0.5	2	0	1.5	0.866025404	1	1	0	0	0	0	0	0	0	2
'475.05'	6	6	1	0.066666667	1	0	0.333333333	0.471404521	N\A	N/A	N/A	0	0	0	0	0	0	5
'480.10'	13	13	11	0.141025641	3	0	1.692307692	0.991084517	0.214285714	0.150943396	0.267498998	8	0	3.538461538	3.128415293	0	0	4
'480.20'	14	14	11	0.120879121	4	0	1.571428571	1.293626448	0.333333333	0.253968254	0.353063118	18	0	5.571428571	6.640936742	0	0	5
'490'	5	5	2	0.2	2	0	0.8	0.748331477	0	1	0	1	0	0.2	0.4	0	0	3
'500.10.30'	5	4	2	0.333333333	2	0	1	0.707106781	0	1	0	1	0	0.25	0.433012702	0	0	2
'500.10.40'	7	7	4	0.19047619	2	0	1.142857143	0.832993128	1	0.333333333	0.471404521	0	0	0	0	0	0	4
'500.20.10'	6	4	1	0.166666667	1	0	0.5	0.5	N\A	N/A	N/A	0	0	0	0	0	0	3
'500.40.10'	81	20	2	0.010526316	2	0	0.2	0.509901951	0	1	0	1	0	0.05	0.217944947	0	0	18
'500.50'	13	6	5	0.333333333	4	0	1.666666667	1.247219129	0.375	1	0	5	0	0.833333333	1.863389981	0	0	2
'510.10'	14	14	9	0.098901099	5	0	1.285714286	1.160576915	0.25	0.2	0.4	9	0	0.642857143	2.317854391	0	0	6
'510.30'	3	3	1	0.333333333	1	0	0.666666667	0.471404521	N\A	N/A	N/A	0	0	0	0	0	0	2
'510.40.10'	13	13	8	0.102564103	4	0	1.230769231	0.973008511	0	0.166666667	0.372677996	9	0	1.076923077	2.525608486	0	0	5
'510.40.20'	21	19	24	0.140350877	6	0	2.526315789	1.874157244	0.257142857	0.267808219	0.38781212	48	0	8.631578947	13.28913496	0	0	3
'510.90'	3	3	1	0.333333333	1	0	0.666666667	0.471404521	N\A	N/A	N/A	0	0	0	0	0	0	2
'510.100'	9	9	6	0.166666667	3	0	1.333333333	0.942809042	0.5	0.333333333	0.471404521	2	0	0.333333333	0.666666667	0	0	4
'510.110'	3	3	1	0.333333333	1	0	0.666666667	0.471404521	N\A	N/A	N/A	0	0	0	0	0	0	2
'510.120'	13	13	5	0.064102564	2	0	0.769230769	0.696568088	0	0.086956522	0.281771335	1	0	0.153846154	0.360801212	0	0	8
'510.140'	3	3	1	0.333333333	1	0	0.666666667	0.471404521	N\A	N/A	N/A	0	0	0	0	0	0	2
'510.150'	5	4	2	0.333333333	2	0	1	0.707106781	0	1	0	1	0	0.25	0.433012702	0	0	2
'510.160'	4	4	3	0.5	2	0	1.5	0.866025404	1	1	0	0	0	0	0	0	0	2
'510.180.10.10'	3	3	1	0.333333333	1	0	0.666666667	0.471404521	N\A	N/A	N/A	0	0	0	0	0	0	2
'510.180.10.30'	9	9	5	0.138888889	3	0	1.111111111	0.99380799	0.6	0.384615385	0.486504255	2	0	0.222222222	0.628539361	0	0	5
'510.190.10.10'	6	5	2	0.2	2	0	0.8	0.748331477	0	1	0	1	0	0.2	0.4	0	0	3
'510.190.10.20.10'	16	15	8	0.076190476	3	0	1.066666667	0.853749898	0	0.12244898	0.327803641	5	0	0.8	1.469693846	0	0	7
'510.190.50'	10	9	5	0.138888889	4	0	1.111111111	1.2862041	0.375	1	0	5	0	0.555555556	1.571348403	0	0	5
'510.190.110'	13	13	19	0.243589744	6	0	2.923076923	1.899859852	0.35	0.470572917	0.412402579	26.33333333	0	5.461538462	7.83487542	0	0	2
'510.190.150'	4	4	2	0.333333333	2	0	1	0.707106781	0	1	0	1	0	0.25	0.433012702	0	0	2
