# Supplementary material for: Characterization of known protein complexes using k-connectivity and other topological measures
Source: F1000Res. 2015 Oct 9;2:172. Originally published 2013 Aug 13. [Version 2] doi: 10.12688/f1000research.2-172.v2 (PMC4743144; doi:10.12688/f1000research.2-172.v2)
Supplement: Full results of MIPS protein complex topological survey — Full results from our survey of MIPS database complexes including all of the statistics. There is a separate excel sheet for results for the full graph (Normal), the haircut subgraph (Haircut), and the most highly connected subgraph (Max Connect). The final sheet (No Interaction) contains a list of all complexes where there were no interactions between any of the component proteins in the Y2H data. In each spreadsheet, complexes that induced a connected subgraph and complexes that did not induce a connected subgraph are listed separately. Further instructions for how to interpret these tables are in the README spreadsheet. [file f1000research-2-7362-s0000.tgz › 1098095]

Each table contains the following columns:
Complex	The ID of the complex in the MIPS database
Proteins	The number of proteins involved in the full complex
n	The number of proteins in this complex found in the graph or subgraph being examined
m	The number of interactions in this complex found in the graph or subgraph being examined
Edge Density	The number of interactions in this complex divided by the number of possible interactions
Max Degree	The degree of the protein with the highest number of interactions in the graph
Min Degree	The degree of the protein with the lowest number of interactions in the graph
Mean Degree	The average degree of proteins in the graph
Degree Deviation	Standard deviation of the degrees of proteins in the graph
Clustering Coefficient	Three times the number of triangles divided by the number of length 2 paths
Average MCC	The average of the mutual clustering coefficient between all pairs in the graph
MCC Deviation	The standard deviation of the mutual clustering coefficients of all pairs
Max Between	The betweenness of the protein with the highest betweenness in the graph
Min Between	The betweenness of the protein with the lowest betweenness in the graph
Ave Between	The average betweenness of all proteins in the graph
Between Deviation	The standard deviation of the betweenness of proteins in the graph
Edge Connectivity	The number of interactions that would need to be removed to disconnect the graph
Vertex Connectivity	The number of proteins that would need to be removed to disconnect the graph
# Of Pieces	The number of connected components in this graph (only in Normal sheet for Not Connected graphs; this would be 1 for all other graphs)
